# Supplementary material for: Deregulation of Trace Amine-Associated Receptors (TAAR) Expression and Signaling Mode in Melanoma
Source: Biomolecules. 2022 Jan 11;12(1):114. doi: 10.3390/biom12010114 (PMC8774021; doi:10.3390/biom12010114)
Supplement: Supplementary file 1 [file biomolecules-12-00114-s001.zip]

Archive with 1 entries (1 files):
- biomolecules-1545024-supplementary.pdf
